# Supplementary material for: Overexpression of E2F mRNAs Associated with Gastric Cancer Progression Identified by the Transcription Factor and miRNA Co-Regulatory Network Analysis
Source: PLoS One. 2015 Feb 3;10(2):e0116979. doi: 10.1371/journal.pone.0116979 (PMC4315469; doi:10.1371/journal.pone.0116979)
Supplement: S3 Table — Levels of miRNA expression in gastric cancer tissues vs. the distant normal tissues were at least 1.5-fold different with a p-value <0.05. (XLSX) [file pone.0116979.s003.xlsx]

## Sheet: Sheet1
Here shows the 45 differential genes (> 1.5 fold change) in gastric cancer tissues versus adjacent normal tissues, only official gene symbols are used
C1-15 represent cancer tissues, N1-15 represent adjacent normal tissues
Log2FC = Log2 (Fold Change, cancer tissues versus adjacent normal tissues)
Red represents differentially expressed miRNAs which used to construct co-regulated network
Gene Symbol	Fold change	P.value	Bonferroni	N1	N2	N3	N4	N5	N6	N7	N8	N9	N10	N11	N12	N13	N14	N15	C1	C2	C3	C4	C5	C6	C7	C8	C9	C10	C11	C12	C13	C14	C15
hsa-miR-125a-5p	-2.40272	0.000269393	0.0196657	6.63	3.27	3.43	3.46	3.87	3.46	3.69	3.91	3.56	4.46	3.11	3.84	3.18	3.27	3.68	4.46	5.68	5.01	4.82	5.84	5	5.51	4.65	5.42	5.77	4.21	4.62	4.18	5.87	4.75
hsa-miR-150	-2.8232	5.16859e-07	3.77307e-05	4.86	3.19	4.67	4.25	3.41	4.53	4.69	4.79	4.49	4.3	4.9	3.53	4.08	4.17	3.37	6.07	5.9	6.31	5.86	5.7	5.23	5.89	5.03	5.22	5.64	6.32	6.25	5.7	5.26	5.31
hsa-miR-155	-1.55977	0.000621938	0.0454015	2.8	2.24	3.4	3.6	3.03	3.55	2.88	3.27	3.86	2.09	2.86	3.87	2.74	3.5	2.75	4.13	4.3	3.87	3.84	3.58	3.5	3.41	4.21	3.98	3.81	3.18	3.87	3.17	3.91	3.3
hsa-miR-17	-1.86779	0.00038957	0.0284386	3.57	3.1	3.19	4.56	3.92	4.78	3.13	4.28	4.21	4.74	4.06	4.63	4.82	4.93	4.17	5.62	4.87	4.94	4.57	4.71	5.03	5.48	5.45	5.25	5.51	5.07	5.3	4.7	4.48	4.63
hsa-miR-27b	-2.44415	2.70902e-05	0.00197758	3.31	2.6	2.36	2.19	3.49	2.04	2.55	2.48	2.54	3.62	3.49	2.64	2.86	2.54	3.1	3.87	4.51	4.52	3.84	4.63	5.39	4.71	3.94	3.68	4.05	3.53	3.93	3.75	3.55	3.25
hsa-miR-31	-4.51273	7.18346e-09	5.24393e-07	3.18	3.08	3.36	4.56	4.26	4.35	4.04	4.62	4.29	3.16	4.65	4.8	4.33	4.12	3.38	6.1	6.44	6.18	6.11	6.32	6.04	5.76	5.67	6.55	6.25	6.5	6.22	5.82	6.33	6.5
hsa-miR-331-3p	1.61552	0.000219111	0.0159951	5.17	7.34	6.34	6.76	6.94	6.93	6.6	6.39	6.99	7.19	7.6	7.85	7.31	7.38	7.25	5.58	6.98	6.11	5.46	6.16	6.26	6.1	6.25	6.7	6.67	6.78	5.81	6.46	6.01	6.33
hsa-miR-509-5p	1.96065	6.35456e-05	0.00463883	5.93	4.2	4.87	4.53	4.62	4.56	3.95	3.99	4.21	4.66	4.36	3.76	3.13	3.02	3.37	3.02	3.22	3.22	3.6	3.32	3.37	3.03	3.25	3.15	3.69	3.32	3.53	2.52	2.61	3.74
hsa-miR-92a	-3.86375	9.06299e-05	0.00661598	5.39	5.45	5.84	5.18	5.4	4.7	5.59	4.67	4.11	5.03	5.6	5.76	5.39	4.76	5.47	6.3	7.87	6.98	6.39	6.7	7.21	6.56	7.62	7.76	8.07	6.03	8.75	6.38	6.63	8.34
hsa-let-7d	-1.87558	4.34834e-06	0.000317429	9.19	8.46	9.1	9.26	9.91	9.18	9.09	9.13	9.34	9.38	9.72	9.72	8.97	9.56	9.18	10.84	9.88	9.34	10.44	10.35	10.12	10.37	9.43	10.42	10.9	9.78	10.89	10.27	10.2	9.57
hsa-let-7f	-1.75078	0.000305447	0.0222976	2.54	2.27	2.44	3.62	3.16	2.71	3.23	3.25	3.79	3.43	3.53	2.19	2.6	3.66	3.3	3.86	3.53	3.88	4.34	3.76	4.57	3.54	3.95	3.68	3.74	3.02	4.22	3.86	3.96	3.93
hsa-let-7g	-1.85575	1.67156e-07	1.22024e-05	2.24	2.45	2.1	2.97	2.31	2.84	2.62	2.79	2.86	2.27	2.78	2.01	2.59	2.6	2.96	3.56	3.59	3.3	3.76	3.36	2.9	2.84	3.48	3.69	3.26	3.51	3.56	3.63	3.53	3.8
hsa-let-7i	-1.65099	0.000147149	0.0107419	3.5	2.16	3.17	4.32	2.74	3.73	3.59	3.68	2.85	2.24	3.32	2.82	2.3	3.25	3.07	3.47	3.39	3.69	4.49	3.14	3.57	3.93	4.14	3.61	4.04	4.5	3.53	4.09	4.14	3.86
hsa-miR-1201	1.50108	0.000504369	0.0368189	3.16	5.38	5.09	4.79	5.53	4.81	5.05	5.54	4.9	5.81	5.25	5.23	5.2	4.88	4.76	3.81	4.84	4.67	4.38	3.96	3.76	4.74	4.06	4.7	5.3	4.76	4.71	4.13	4.69	4.08
hsa-miR-1207-5p	-2.04486	0.000269617	0.019682	4.34	3.48	4.6	3.98	5.13	5.03	5.41	5.34	5.22	5.65	4.83	6.22	6.52	4.16	3.17	5.65	5.06	5.86	5.14	5.82	5.62	5.31	6.21	5.21	6.93	7.23	6.85	5.93	5.81	5.93
hsa-miR-1268	-2.20279	4.04161e-06	0.000295038	3.59	3.14	3.06	3.27	2.91	5.32	3.63	3.74	4.09	2.54	3.68	4.62	3.4	3.14	3.42	4.58	4.83	5.11	4.82	4.34	5.16	4.2	5.06	4.73	4.68	4.51	4.97	4.49	4.86	4.3
hsa-miR-127-3p	-1.64262	0.000400859	0.0292627	2.76	2.44	3.8	2.94	2.35	2.32	2.47	2.41	2.9	2.34	2.07	2.16	3.06	2.34	3.26	2.78	3.3	3.04	3.81	3.51	3.49	3.54	3.56	2.86	2.46	3.55	3.73	3.78	3.39	3.56
hsa-miR-1307	-1.8489	0.000648304	0.0473262	2.5	3.27	3.28	3.38	3.33	3.7	3.81	2.97	4.5	3.05	4.29	4.35	2.62	3.19	2.7	3.01	4.32	5.26	3.36	3.95	3.42	4.08	5.6	4.75	3.95	4.54	5.49	5	4.25	3.26
hsa-miR-146a	-1.87384	3.95554e-05	0.00288754	2.55	2.38	3.63	3.33	3.44	4.55	3.48	3.06	3.05	2.97	3.26	2.98	2.48	3.62	2.64	4.09	4.1	3.61	4.13	4.85	4.11	4.19	4.53	3.57	4.32	4.47	3.55	3.96	3.85	3.68
hsa-miR-151-5p	-2.0392	4.80679e-07	3.50896e-05	3.35	3.38	3.76	3.99	3.84	4.05	3.14	4.06	4.37	4.29	4.6	3.36	3.62	4.17	4.31	4.28	4.61	4.86	5.44	5.01	5.05	5.1	4.46	5.02	5.45	4.48	4.42	5.14	5.21	5.18
hsa-miR-191	-1.71396	5.20934e-05	0.00380282	8.65	8.19	7.92	8.02	8.12	8.13	7.25	8.25	8.24	8.22	7.36	9.25	8.26	7.58	8.63	9.54	9.62	8.85	8.29	8.15	9.68	8.31	8.1	8.76	8.31	8.06	9.77	9.86	8.94	9.49
hsa-miR-193b	-3.07375	1.5054e-07	1.09894e-05	3.05	3.08	3.5	3.15	3.07	3.45	2.66	3.05	3.18	3.41	3.17	3.14	3.33	3.63	2.96	5.21	5.67	3.81	4.05	4.63	5.1	5.12	5.33	5.27	5.61	3.79	4.82	4.72	5.06	3.94
hsa-miR-200a	-1.76052	5.80852e-05	0.00424022	2.67	2.37	2.35	3.03	3.17	3.15	3.98	3.31	3.25	3.14	2.85	3.66	2.46	3.02	2.54	3.78	3.95	4.13	3.29	3.69	3.76	3.99	3.7	4.53	4.54	3.58	3.96	4.08	3.04	3.17
hsa-miR-200b	-1.63959	4.67076e-05	0.00340965	4.59	3.41	4.04	4.01	4.97	4.77	4.38	4.26	3.94	4.4	3.96	3.78	3.46	3.16	4.8	5.16	4.19	5.03	4.75	5.52	5.46	4.55	5.19	4.84	4.34	5.31	4.88	4.68	4.42	4.31
hsa-miR-215	-1.52767	8.9816e-06	0.000655657	2.85	3.02	2.96	2.85	3.11	2.79	3.36	3.76	3.85	3.62	2.89	4.21	3.1	2.58	4.54	3.24	3.69	4.12	4.03	3.88	3.74	3.73	4.63	4.42	4.04	3.16	4.5	3.88	3.29	4.31
hsa-miR-221	-2.39275	3.55158e-07	2.59265e-05	2.93	2.39	2.61	2.81	2.43	2.99	3.16	3.21	3.98	2.82	2.11	4.03	2.59	2.65	2.56	4.47	3.8	4.26	4.76	4.22	4.5	4.41	4.03	3.93	3.81	4.34	4.62	3.41	3.85	3.74
hsa-miR-222	-3.39168	1.5197e-06	0.000110938	5.93	4.8	4.93	4.37	4.74	4.74	4.99	5.08	6.55	4.55	3.74	5.56	3.37	3.46	3.43	6.21	6.7	6.57	6.46	6.09	6.86	6.41	6.35	6.48	6.48	6.65	6.66	6.51	6.12	6.12
hsa-miR-30a	-1.71238	6.24122e-05	0.00455609	3.39	3	3.71	4.39	3.46	3.91	3.39	4.33	3.65	3.64	4.34	4.3	4.78	3.28	3.17	4.2	4.58	4.39	4.71	4.75	4.4	4.74	4.75	4.64	4.49	4.99	4.66	4.15	4.14	4.79
hsa-miR-30b	-1.51012	0.000168212	0.0122795	3.57	3.05	3.1	3.92	3.72	3.7	4.24	3.35	3.99	3.52	3.13	3.77	2.84	3.87	2.75	4.64	3.67	3.9	4.61	4.46	4.28	4.51	3.65	4.73	4.52	3.81	3.95	4.37	3.21	3.13
hsa-miR-320c	-1.95975	0.000334056	0.0243861	8.45	8.33	10.65	9.48	9.78	9.89	9.96	9.61	10.01	8.94	10.08	9.87	10.45	8.99	9.45	10.17	10.92	10.46	10.28	10.73	9.85	10.34	10.6	10.65	11.33	9.91	11.27	10.82	10.71	10.46
hsa-miR-320d	-2.02044	7.27228e-08	5.30876e-06	5.34	5.19	5.54	5.27	5.84	5.14	5.1	5.09	5.92	5.01	5.42	4.91	5.49	5.41	6.06	5.8	6.53	6.47	6.77	6.29	6.56	6.16	6.09	6.53	6.31	6.57	6.72	6.37	6.13	6.65
hsa-miR-324-3p	-1.90088	3.28013e-05	0.00239449	2.81	3.11	3.94	3.55	3.78	3.81	3.4	3.6	4.08	3.08	3.64	3.74	2.86	3.24	3.34	4.79	4.4	4.23	4.77	4.01	4.33	4.55	3.96	4.91	4.75	4.82	4.05	4.69	4.41	3.21
hsa-miR-342-3p	-2.40161	9.02473e-08	6.58805e-06	4.51	5.25	4.98	4.78	4.65	4.44	4.77	4.42	5.16	4.02	4.28	4.66	5.22	4.56	4.27	5	5.87	5.89	5.93	6.13	6.56	5.82	5.74	6.53	6.37	5.9	6.14	5.91	5.58	5.56
hsa-miR-375	-2.75872	1.66819e-05	0.00121778	3.14	3.43	3.36	3.23	4.61	4.16	4.46	4.3	4.66	4.77	3.38	3.44	3	2.87	5.76	4.69	6.17	5.49	6.58	5.58	4.24	5.88	6.44	6.12	4.71	5.44	4.06	4.55	4.31	6.27
hsa-miR-378	-4.13341	2.30707e-09	1.68416e-07	3.16	3.49	3.33	3.04	3.73	3.14	3.66	4.02	3.06	3.24	3.78	4.02	3.8	2.67	4.73	6.54	5.15	5.79	5.51	6.07	5.47	5.44	5.41	5.72	5.31	5.74	5.3	5.29	5.11	5.73
hsa-miR-422a	-1.886	5.48603e-05	0.0040048	3.11	3.02	2.7	3.24	3.54	4.03	3.32	3.84	4.33	2.99	3.98	3.73	3.26	3.19	3.7	4.72	5.2	4.51	4.43	4.37	3.72	3.33	4.29	5.54	3.64	5.3	4.44	4.15	4.06	4.01
hsa-miR-423-3p	-2.17146	0.000368604	0.0269081	2.88	2.88	3.57	3.21	3.18	3.78	3.56	3.09	3.68	3.52	3.66	2.9	3.14	3.16	3.04	5.81	4.19	5.46	4.09	5.37	4.04	4.01	5.73	3.46	3.02	4.77	4.62	4.23	3.91	3.32
hsa-miR-423-5p	-2.54206	3.91419e-08	2.85736e-06	3.46	3.22	4.28	3.26	3.75	3.17	4.09	3.4	3.78	3.85	4.77	3.53	4.4	3.4	4.51	5.12	5.16	4.92	5	5.68	4.98	5.8	4.74	5.26	4.89	5.22	5.16	4.89	4.8	5.44
hsa-miR-486-5p	-3.51616	3.02388e-08	2.20743e-06	2.99	2.89	3.44	3.55	2.82	3.61	2.95	2.04	2.99	2.71	3.55	3.25	3.24	3.94	3.05	4.14	4.12	4.71	6.13	4.72	5.29	6.05	4.78	4.88	5.31	4.85	4.27	5.12	4.91	4.95
hsa-miR-502-5p	4.21247	1.58758e-08	1.15893e-06	5.33	6.01	5.78	5.89	5.81	6.16	5.45	5.95	5.83	5.51	5.16	5.71	5.65	5.1	5.47	3.53	3.14	2.76	3.37	3.6	3.09	3.14	3.87	3.84	4.64	4.69	3.59	3.09	3.64	3.7
hsa-miR-574-5p	-1.74352	4.68037e-06	0.000341667	2.38	2.74	3.15	2.28	2.7	2.93	2.6	2.42	2.1	2.5	2.8	2.59	3.06	2.2	2.72	3.81	3.77	2.42	3.34	2.41	3.69	4.07	2.53	4.02	2.99	3.82	4.3	3.12	4.63	2.28
hsa-miR-638	-1.66171	1.63466e-06	0.00011933	9.94	10.3	9.25	9.03	9.18	9.1	10.78	9.35	10.46	9.28	10.21	9.07	10.5	8.79	10.21	10.54	10.25	11.33	10.02	10.29	10	9.62	10.55	10.67	11.13	11.1	10.14	10.77	10.47	9.56
hsa-miR-663	-2.67338	1.32754e-05	0.000969104	5.17	5.52	4.33	5.97	4.43	4.25	3.99	2.89	4.5	4.83	3.49	4.7	5.04	4.74	4.14	5.63	5.99	6.2	6.23	5.68	6.44	6.56	6.56	5.66	6.47	6.57	4.75	5.36	5.6	5.57
hsa-miR-99a	-1.79005	2.19191e-08	1.60009e-06	2.19	1.99	3.76	2.21	3.07	2.6	3.22	2.91	3.46	2.09	3.69	3.13	2.18	2.94	2.08	3.13	3.22	3.86	3.27	3.32	3.92	3.46	3.7	3.65	3.03	4.6	3.7	3.91	3.96	3.39
hsa-miR-99b	-2.38061	1.59025e-06	0.000116088	3.77	4.48	3.27	3.64	3.19	3.8	4.2	3.53	4.68	4.64	4.18	3.88	3.32	3.11	3.09	5.45	5.47	5.14	4.76	5.44	4.95	4.93	5.2	5.04	4.19	5.02	4.58	5.59	5.57	4.22
